# Supplementary material for: Which Clinicopathologic Parameters Suggest Primary Resistance to Palbociclib in Combination With Letrozole as the First-Line Treatment for Hormone Receptor-Positive, HER2-Negative Advanced Breast Cancer?
Source: Front Oncol. 2021 Oct 21;11:759150. doi: 10.3389/fonc.2021.759150 (PMC8566811; doi:10.3389/fonc.2021.759150)
Supplement: Supplementary file 6 [file DataSheet_1.xlsx]

## Sheet: Sheet1
Patient No.	BRCA1	BRCA2
1
2
3	Pathogenic/Likely Pathogenic Variant: Not detected Variant of Uncertain Significance: Not detected	BRCA2 NM_000059.3:c.7522G>A(p.Gly2508Ser), Heterozygous
4
5
6	Pathogenic/Likely Pathogenic Variant: Not detected Variant of Uncertain Significance: Not detected	Pathogenic/Likely Pathogenic Variant: Not detected Variant of Uncertain Significance: Not detected
7
8
9
10
11	Pathogenic/Likely Pathogenic Variant: Not detected Variant of Uncertain Significance: Not detected	Pathogenic/Likely Pathogenic Variant: Not detected Variant of Uncertain Significance: Not detected
12
13
14
15
16
17
18	Pathogenic/Likely Pathogenic Variant: Not detected Variant of Uncertain Significance: Not detected	Pathogenic/Likely Pathogenic Variant: Not detected Variant of Uncertain Significance: Not detected
19
20
21
22
23	Pathogenic/Likely Pathogenic Variant: Not detected Variant of Uncertain Significance: Not detected	Pathogenic/Likely Pathogenic Variant: Not detected Variant of Uncertain Significance: Not detected
24
25
26
27
28
29	Pathogenic/Likely Pathogenic Variant: Not detected Variant of Uncertain Significance: Not detected	BRCA2 Gene Mutation: Detected Identified Mutation: BRCA2 NM_000059.3:c.8991T>G (p.Y2997X)
30
31
32
33
34
35
36
37
38	Pathogenic/Likely Pathogenic Variant: Not detected Variant of Uncertain Significance: Not detected	Pathogenic/Likely Pathogenic Variant: Not detected Variant of Uncertain Significance: Not detected
39
40
41	Pathogenic/Likely Pathogenic Variant: Not detected Variant of Uncertain Significance: Not detected	Pathogenic/Likely Pathogenic Variant: Not detected Variant of Uncertain Significance: Not detected
42
43
44	Pathogenic/Likely Pathogenic Variant: Not detected Variant of Uncertain Significance: Not detected	Pathogenic/Likely Pathogenic Variant: Not detected Variant of Uncertain Significance: Not detected
45	Pathogenic/Likely Pathogenic Variant: Not detected Variant of Uncertain Significance: Not detected	Pathogenic/Likely Pathogenic Variant: Not detected Variant of Uncertain Significance: Not detected
46
47
48
49
50
51
52	Pathogenic/Likely Pathogenic Variant: Not detected Variant of Uncertain Significance: Not detected	Variant of Uncertain Significance: Detected => BRCA2 NM_000059.3:c.9403C>G (p.Leu3135Val), Heterozygous
53
54
55
56	Pathogenic/Likely Pathogenic Variant: Not detected Variant of Uncertain Significance: Not detected	Pathogenic/Likely Pathogenic Variant: Not detected Variant of Uncertain Significance: Not detected
57
58
59
60
61
62
63
64
65
66
67
68
69
70
71
72
73
74
75	Pathogenic/Likely Pathogenic Variant: Not detected Variant of Uncertain Significance: Not detected	Pathogenic/Likely Pathogenic Variant: Not detected Variant of Uncertain Significance: Not detected
76
77
78
79
80	Pathogenic/Likely Pathogenic Variant: Not detected Variant of Uncertain Significance: Not detected	Pathogenic/Likely Pathogenic Variant: Not detected Variant of Uncertain Significance: Not detected
81
82
83
84
85
86
87
88	Pathogenic/Likely Pathogenic Variant: Not detected Variant of Uncertain Significance: Not detected	Pathogenic/Likely Pathogenic Variant: Not detected Variant of Uncertain Significance: Not detected
89
90
91
92	Pathogenic/Likely Pathogenic Variant: Not detected Variant of Uncertain Significance: Not detected	Pathogenic/Likely Pathogenic Variant: Not detected Variant of Uncertain Significance: Not detected
93
94
95
96
97
98
99	Pathogenic/Likely Pathogenic Variant: Not detected Variant of Uncertain Significance: Not detected	Pathogenic/Likely Pathogenic Variant: Not detected Variant of Uncertain Significance: Not detected
100	Pathogenic/Likely Pathogenic Variant: Not detected Variant of Uncertain Significance: Not detected	Pathogenic/Likely Pathogenic Variant: Not detected Variant of Uncertain Significance: Not detected
101	Pathogenic/Likely Pathogenic Variant: Not detected Variant of Uncertain Significance: Not detected	Pathogenic/Likely Pathogenic Variant: Not detected Variant of Uncertain Significance: Not detected
102
103	Pathogenic/Likely Pathogenic Variant: Not detected Variant of Uncertain Significance: Not detected	Pathogenic/Likely Pathogenic Variant: Not detected Variant of Uncertain Significance: Not detected
104
105
106
107
108
109
110
111
112
113
114
115
116
117	Pathogenic/Likely Pathogenic Variant: Not detected Variant of Uncertain Significance: Not detected	Pathogenic/Likely Pathogenic Variant: Not detected Variant of Uncertain Significance: Not detected
118
119
120
121
122
123
124
125
126
127
128
129
130
131
132
133
134	Pathogenic/Likely Pathogenic Variant: Not detected Variant of Uncertain Significance: Not detected	Pathogenic/Likely Pathogenic Variant: Not detected Variant of Uncertain Significance: Not detected
135	Pathogenic/Likely Pathogenic Variant: Not detected Variant of Uncertain Significance: Not detected	Pathogenic/Likely Pathogenic Variant: Not detected Variant of Uncertain Significance: Not detected
136	Pathogenic/Likely Pathogenic Variant: Not detected Variant of Uncertain Significance: Not detected	Pathogenic/Likely Pathogenic Variant: Not detected Variant of Uncertain Significance: Not detected
137
138
139
140
141	Pathogenic/Likely Pathogenic Variant: Not detected Variant of Uncertain Significance: Not detected	Pathogenic/Likely Pathogenic Variant: Not detected Variant of Uncertain Significance: Not detected
142
143
144	Variant of Uncertain Significance: Detected => BRCA1(NM_007294.3):c.5278-9T>C (p.?), Heterozygous	Pathogenic/Likely Pathogenic Variant: Not detected Variant of Uncertain Significance: Not detected
145
146
147	Pathogenic/Likely Pathogenic Variant: Not detected Variant of Uncertain Significance: Not detected	Pathogenic/Likely Pathogenic Variant: Not detected Variant of Uncertain Significance: Not detected
148
149
150
151	Variant of Uncertain Significance: Detected => BRCA1 NM_007294.3:c.381T>C[p.(Ser127=)], Heterozygous	Pathogenic/Likely Pathogenic Variant: Not detected Variant of Uncertain Significance: Not detected
152	Pathogenic/Likely Pathogenic Variant: Not detected Variant of Uncertain Significance: Not detected	Pathogenic/Likely Pathogenic Variant: Not detected Variant of Uncertain Significance: Not detected
153
154
155
156
157	Pathogenic/Likely Pathogenic Variant: Not detected Variant of Uncertain Significance: Not detected	Pathogenic/Likely Pathogenic Variant: Not detected Variant of Uncertain Significance: Not detected
158
159
160
161	Pathogenic/Likely Pathogenic Variant: Not detected Variant of Uncertain Significance: Not detected	Pathogenic/Likely Pathogenic Variant: Not detected Variant of Uncertain Significance: Not detected
162
163
164
165
166	Pathogenic/Likely Pathogenic Variant: Not detected Variant of Uncertain Significance: Not detected	Pathogenic/Likely Pathogenic Variant: Not detected Variant of Uncertain Significance: Not detected
167
168
169
170	Pathogenic/Likely Pathogenic Variant: Not detected Variant of Uncertain Significance: Not detected	Pathogenic/Likely Pathogenic Variant: Not detected Variant of Uncertain Significance: Not detected
171
172
173
174
175
176	Pathogenic/Likely Pathogenic Variant: Not detected Variant of Uncertain Significance: Not detected	Pathogenic/Likely Pathogenic Variant: Not detected Variant of Uncertain Significance: Not detected
177
178
179
180
181	Pathogenic/Likely Pathogenic Variant: Not detected Variant of Uncertain Significance: Not detected	Pathogenic/Likely Pathogenic Variant: Not detected Variant of Uncertain Significance: Not detected
182
183
184
185	Pathogenic/Likely Pathogenic Variant: Not detected Variant of Uncertain Significance: Not detected	Pathogenic/Likely Pathogenic Variant: Not detected Variant of Uncertain Significance: Not detected
186
187
188
189
190
191
192
193
194	Pathogenic/Likely Pathogenic Variant: Not detected Variant of Uncertain Significance: Not detected	Pathogenic Variant: Detected => BRCA2 NM_000059.3:c.7480C>T (p.Arg2494*), Heterozygous
195
196
197	Pathogenic/Likely Pathogenic Variant: Not detected Variant of Uncertain Significance: Not detected	BRCA2 Gene Mutation : Detected Identified Mutation(s) : BRCA2 NM_000059.3:c.2588dupA(p.Asn863Lysfs*18)
198
199
200
201
202
203	Pathogenic/Likely Pathogenic Variant: Not detected Variant of Uncertain Significance: Not detected	Pathogenic/Likely Pathogenic Variant: Not detected Variant of Uncertain Significance: Not detected
204	Pathogenic/Likely Pathogenic Variant: Not detected Variant of Uncertain Significance: Not detected	Pathogenic/Likely Pathogenic Variant: Not detected Variant of Uncertain Significance: Not detected
205
206
207
208
209
210
211
212
213
214
215
216	Pathogenic/Likely Pathogenic Variant: Not detected Variant of Uncertain Significance: Not detected	Pathogenic/Likely Pathogenic Variant: Not detected Variant of Uncertain Significance: Not detected
217
218	Pathogenic/Likely Pathogenic Variant: Not detected Variant of Uncertain Significance: Not detected	Variant of Uncertain Significance: Detected => BRCA2 NM_000059.3:c.c.103C>T(p.Leu35Phe), Heterozygous
219
220
221
222
223	Pathogenic/Likely Pathogenic Variant: Not detected Variant of Uncertain Significance: Not detected	Pathogenic/Likely Pathogenic Variant: Not detected Variant of Uncertain Significance: Not detected
224
225
226
227
228	Pathogenic/Likely Pathogenic Variant: Not detected Variant of Uncertain Significance: Not detected	Pathogenic/Likely Pathogenic Variant: Not detected Variant of Uncertain Significance: Not detected
229
230
231
232
233
234	Pathogenic/Likely Pathogenic Variant: Not detected Variant of Uncertain Significance: Not detected	Pathogenic/Likely Pathogenic Variant: Not detected Variant of Uncertain Significance: Not detected
235
236
237
238	Pathogenic/Likely Pathogenic Variant: Not detected Variant of Uncertain Significance: Not detected	Pathogenic/Likely Pathogenic Variant: Not detected Variant of Uncertain Significance: Not detected
239
240
241
242
243
244	Pathogenic/Likely Pathogenic Variant: Not detected Variant of Uncertain Significance: Not detected	Pathogenic/Likely Pathogenic Variant: Not detected Variant of Uncertain Significance: Not detected
245
246
247
248
249	Pathogenic/Likely Pathogenic Variant: Not detected Variant of Uncertain Significance: Not detected	Pathogenic/Likely Pathogenic Variant: Not detected Variant of Uncertain Significance: Not detected
250
251
252
253	Pathogenic/Likely Pathogenic Variant: Not detected Variant of Uncertain Significance: Not detected	Pathogenic/Likely Pathogenic Variant: Not detected Variant of Uncertain Significance: Not detected
254
255
256
257	Pathogenic/Likely Pathogenic Variant: Not detected Variant of Uncertain Significance: Not detected	Pathogenic/Likely Pathogenic Variant: Not detected Variant of Uncertain Significance: Not detected
258
259
260
261
262
263
264	Pathogenic/Likely Pathogenic Variant: Not detected Variant of Uncertain Significance: Not detected	Pathogenic/Likely Pathogenic Variant: Not detected Variant of Uncertain Significance: Not detected
265
266
267
268	Pathogenic/Likely Pathogenic Variant: Not detected Variant of Uncertain Significance: Not detected	Pathogenic Variant: Detected => BRCA2 NM_000059.3:c.1399A>T(p.Lys467*), Heterozygous
269
270
271
272
273
274	Pathogenic/Likely Pathogenic Variant: Not detected Variant of Uncertain Significance: Not detected	Pathogenic/Likely Pathogenic Variant: Not detected Variant of Uncertain Significance: Not detected
275
276
277
278
279	Pathogenic/Likely Pathogenic Variant: Not detected Variant of Uncertain Significance: Not detected	Pathogenic Variant: Detected => BRCA2 NM_000059.3:c.2798_2799del[p.(Thr933Argfs*2)], Heterozygous
280
281	Pathogenic/Likely Pathogenic Variant: Not detected Variant of Uncertain Significance: Not detected	Pathogenic/Likely Pathogenic Variant: Not detected Variant of Uncertain Significance: Not detected
282	Pathogenic/Likely Pathogenic Variant: Not detected Variant of Uncertain Significance: Not detected	Pathogenic/Likely Pathogenic Variant: Not detected Variant of Uncertain Significance: Not detected
283
284
285
286	Pathogenic/Likely Pathogenic Variant: Not detected Variant of Uncertain Significance: Not detected	Pathogenic/Likely Pathogenic Variant: Not detected Variant of Uncertain Significance: Not detected
287
288
289
290
291
292
293
294	Pathogenic/Likely Pathogenic Variant: Not detected Variant of Uncertain Significance: Not detected	Pathogenic/Likely Pathogenic Variant: Not detected Variant of Uncertain Significance: Not detected
295
296
297
298	Pathogenic/Likely Pathogenic Variant: Not detected Variant of Uncertain Significance: Not detected	Pathogenic/Likely Pathogenic Variant: Not detected Variant of Uncertain Significance: Not detected
299	Pathogenic/Likely Pathogenic Variant: Not detected Variant of Uncertain Significance: Not detected	Pathogenic/Likely Pathogenic Variant: Not detected Variant of Uncertain Significance: Not detected
300
301
302
303
304
305	Pathogenic/Likely Pathogenic Variant: Not detected Variant of Uncertain Significance: Not detected	Pathogenic/Likely Pathogenic Variant: Not detected Variant of Uncertain Significance: Not detected
