# Supplementary material for: Which Clinicopathologic Parameters Suggest Primary Resistance to Palbociclib in Combination With Letrozole as the First-Line Treatment for Hormone Receptor-Positive, HER2-Negative Advanced Breast Cancer?
Source: Front Oncol. 2021 Oct 21;11:759150. doi: 10.3389/fonc.2021.759150 (PMC8566811; doi:10.3389/fonc.2021.759150)
Supplement: Supplementary file 8 [file DataSheet_3.xlsx]

## Sheet: Supplementary Table 5
SUMdataNo	sum of risk factors	AUC_SUM	Group
5	0	-8.45	1
8	0	-8.45	1
13	0	-8.45	1
14	0	-8.45	1
15	0	-8.45	1
20	0	-8.45	1
25	0	-8.45	1
26	0	-8.45	1
28	0	-8.45	1
30	0	-8.45	1
33	0	-8.45	1
43	0	-8.45	1
45	0	-8.45	1
54	0	-8.45	1
55	0	-8.45	1
62	0	-8.45	1
66	0	-8.45	1
71	0	-8.45	1
77	0	-8.45	1
79	0	-8.45	1
80	0	-8.45	1
82	0	-8.45	1
88	0	-8.45	1
104	0	-8.45	1
107	0	-8.45	1
111	0	-8.45	1
112	0	-8.45	1
117	0	-8.45	1
121	0	-8.45	1
128	0	-8.45	1
131	0	-8.45	1
132	0	-8.45	1
135	0	-8.45	1
140	0	-8.45	1
141	0	-8.45	1
145	0	-8.45	1
148	0	-8.45	1
149	0	-8.45	1
152	0	-8.45	1
155	0	-8.45	1
156	0	-8.45	1
157	0	-8.45	1
159	0	-8.45	1
163	0	-8.45	1
168	0	-8.45	1
169	0	-8.45	1
171	0	-8.45	1
172	0	-8.45	1
173	0	-8.45	1
174	0	-8.45	1
175	0	-8.45	1
177	0	-8.45	1
178	0	-8.45	1
179	0	-8.45	1
185	0	-8.45	1
186	0	-8.45	1
188	0	-8.45	1
189	0	-8.45	1
190	0	-8.45	1
191	0	-8.45	1
192	0	-8.45	1
199	0	-8.45	1
201	0	-8.45	1
202	0	-8.45	1
206	0	-8.45	1
207	0	-8.45	1
208	0	-8.45	1
210	0	-8.45	1
213	0	-8.45	1
215	0	-8.45	1
216	0	-8.45	1
218	0	-8.45	1
221	0	-8.45	1
224	0	-8.45	1
229	0	-8.45	1
236	0	-8.45	1
244	0	-8.45	1
246	0	-8.45	1
247	0	-8.45	1
250	0	-8.45	1
253	0	-8.45	1
254	0	-8.45	1
255	0	-8.45	1
257	0	-8.45	1
262	0	-8.45	1
273	0	-8.45	1
279	0	-8.45	1
284	0	-8.45	1
285	0	-8.45	1
287	0	-8.45	1
291	0	-8.45	1
292	0	-8.45	1
298	0	-8.45	1
304	0	-8.45	1
306	0	-8.45	1
312	0	-8.45	1
313	0	-8.45	1
314	0	-8.45	1
315	0	-8.45	1
316	0	-8.45	1
323	0	-8.45	1
325	0	-8.45	1
326	0	-8.45	1
336	0	-8.45	1
337	0	-8.45	1
338	0	-8.45	1
3	1	-7.31	2
16	1	-7.31	2
29	1	-7.31	2
57	1	-7.31	2
72	1	-7.31	2
76	1	-7.31	2
85	1	-7.31	2
95	1	-7.31	2
100	1	-7.31	2
119	1	-7.31	2
136	1	-7.31	2
160	1	-7.31	2
183	1	-7.31	2
226	1	-7.31	2
249	1	-7.31	2
265	1	-7.31	2
266	1	-7.31	2
269	1	-7.31	2
1	1	-6.94	2
9	1	-6.94	2
10	1	-6.94	2
21	1	-6.94	2
23	1	-6.94	2
31	1	-6.94	2
41	1	-6.94	2
46	1	-6.94	2
48	1	-6.94	2
49	1	-6.94	2
51	1	-6.94	2
53	1	-6.94	2
78	1	-6.94	2
83	1	-6.94	2
86	1	-6.94	2
90	1	-6.94	2
94	1	-6.94	2
98	1	-6.94	2
99	1	-6.94	2
109	1	-6.94	2
115	1	-6.94	2
129	1	-6.94	2
133	1	-6.94	2
137	1	-6.94	2
142	1	-6.94	2
144	1	-6.94	2
147	1	-6.94	2
154	1	-6.94	2
158	1	-6.94	2
164	1	-6.94	2
167	1	-6.94	2
184	1	-6.94	2
187	1	-6.94	2
197	1	-6.94	2
198	1	-6.94	2
204	1	-6.94	2
212	1	-6.94	2
214	1	-6.94	2
220	1	-6.94	2
222	1	-6.94	2
234	1	-6.94	2
235	1	-6.94	2
239	1	-6.94	2
241	1	-6.94	2
243	1	-6.94	2
248	1	-6.94	2
252	1	-6.94	2
256	1	-6.94	2
258	1	-6.94	2
267	1	-6.94	2
270	1	-6.94	2
275	1	-6.94	2
278	1	-6.94	2
280	1	-6.94	2
282	1	-6.94	2
283	1	-6.94	2
299	1	-6.94	2
300	1	-6.94	2
302	1	-6.94	2
309	1	-6.94	2
321	1	-6.94	2
329	1	-6.94	2
330	1	-6.94	2
339	1	-6.94	2
11	1	-6.89	2
40	1	-6.89	2
47	1	-6.89	2
50	1	-6.89	2
59	1	-6.89	2
64	1	-6.89	2
84	1	-6.89	2
97	1	-6.89	2
138	1	-6.89	2
153	1	-6.89	2
176	1	-6.89	2
195	1	-6.89	2
245	1	-6.89	2
264	1	-6.89	2
274	1	-6.89	2
340	1	-6.89	2
7	1	-6.23	3
18	1	-6.23	3
60	1	-6.23	3
333	1	-6.23	3
70	2	-5.8	3
103	2	-5.8	3
110	2	-5.8	3
228	2	-5.8	3
75	2	-5.75	3
116	2	-5.75	3
261	2	-5.75	3
263	2	-5.75	3
286	2	-5.75	3
290	2	-5.75	3
38	2	-5.38	3
91	2	-5.38	3
102	2	-5.38	3
108	2	-5.38	3
114	2	-5.38	3
124	2	-5.38	3
134	2	-5.38	3
139	2	-5.38	3
150	2	-5.38	3
162	2	-5.38	3
196	2	-5.38	3
205	2	-5.38	3
209	2	-5.38	3
211	2	-5.38	3
231	2	-5.38	3
240	2	-5.38	3
276	2	-5.38	3
277	2	-5.38	3
289	2	-5.38	3
297	2	-5.38	3
303	2	-5.38	3
307	2	-5.38	3
122	2	-5.09	3
308	2	-5.09	3
238	2	-4.72	4
318	2	-4.72	4
151	2	-4.67	4
311	2	-4.67	4
223	2	-4.46	4
58	3	-4.24	4
68	3	-4.24	4
328	3	-4.24	4
165	2	-4.09	4
296	2	-4.09	4
281	3	-3.53	4
22	3	-3.16	4
227	3	-3.16	4
301	3	-3.16	4
